# Supplementary material for: Socio-Demographic Disparities in Diet and Their Association with Physical and Mental Well-Being: Million-Participant Cross-Sectional Study in Poland
Source: Nutrients. 2025 Sep 11;17(18):2924. doi: 10.3390/nu17182924 (PMC12473112; doi:10.3390/nu17182924)
Supplement: Supplementary file 1 [file nutrients-17-02924-s001.zip]

Archive with 1 entries (1 files):
- nutrients-3838056-supplementary.pdf
